# Supplementary material for: Proteobacteria and Firmicutes Secreted Factors Exert Distinct Effects on Pseudomonas aeruginosa Infection under Normoxia or Mild Hypoxia
Source: Metabolites. 2022 May 17;12(5):449. doi: 10.3390/metabo12050449 (PMC9146490; doi:10.3390/metabo12050449)
Supplement: Supplementary file 1 [file metabolites-12-00449-s001.zip]

Archive with 1 entries (1 files):
- metabolites-1690746-supplementary.pdf
